# Supplementary material for: Uncovering Novel Capsaicin Inhibitory Activity towards Human Carbonic Anhydrase Isoforms IX and XII by Combining In Silico and In Vitro Studies
Source: Antioxidants (Basel). 2023 May 18;12(5):1115. doi: 10.3390/antiox12051115 (PMC10215620; doi:10.3390/antiox12051115)
Supplement: Supplementary file 1 [file antioxidants-12-01115-s001.zip]

Archive with 1 entries (1 files):
- antioxidants-2374181-supplementary.pdf
